# Supplementary material for: Effects of upper-body sprint-interval training on strength and endurance capacities in female cross-country skiers
Source: PLoS One. 2017 Feb 27;12(2):e0172706. doi: 10.1371/journal.pone.0172706 (PMC5328397; doi:10.1371/journal.pone.0172706)
Supplement: S1 File — (XLSX) [file pone.0172706.s001.xlsx]

## Sheet: Ms. No. PONE-D-16-32454
Subject	Experimental condition	Weight, pretest	Weight, posttest	1RM, pretest	1RM, posttest	Double poling, 10 km/h				Diagonal, 7 km/h				Double poling peak VO2, ml/kg/min		Diagonal peak VO2, ml/kg/min		Double poling, 10 km/h						Diagonal, 7 km/h						Double poling peak, kinematics						Diagonal peak, kinematics
	1=CG, 2=SIG	Kg	Kg	Kg	Kg	mlO2/kg/min_pre	mlO2/kg/min_post	Heart rate_pre	Heart rate_post	mlO2/kg/min_pre	mlO2/kg/min_post	Heart rate_pre	Heart rate_post	Pre	Post	Pre	Post	CT_pre	CR_pre	CL_pre	CT_post	CR_post	CL_post	CT_pre	CR_pre	CL_pre	CT_post	CR_post	CL_post	CT_pre	CR_pre	CL_pre	CT_post	CR_post	CL_post	CT_pre	CR_pre	CL_pre	CT_post	CR_post	CL_post
1	1	55.4	57.6	43	46	28.75	30.3	163	176	43.2	42.4	163	176	53.2	51.5	59.2	55.6	1.3	0.77	3.6	1.48	0.68	4.11	1.292	0.773994	2.51222	1.31	0.76	2.55	0.78	1.29	3.67	0.78	1.28	3.68	1.03	0.97	3.43	1.11	0.9	3.4
2	1	49.4	48.8	48	50	29.55	29.2	164	165	42.5	44.2	164	165	49.5	55.4	58.3	62.8	1.23	0.81	3.42	1.2	0.83	3.33	1.238	0.807754	2.40722	1.29	0.77	2.52	0.8	1.24	3.8	0.87	1.14	4.37	1.02	0.98	3.39	1.05	0.96	3.49
3	1	56.2	55.9	45	53	28.4	31.2	178	173	40.6	43.5	178	173	50.7	55.8	54.8	59.1	1.35	0.74	3.76	1.25	0.8	3.47	1.284	0.778816	2.49667	1.28	0.78	2.48	0.77	1.3	3.84	0.7	1.42	3.51	1.09	0.91	3.34	1.01	0.99	3.36
4	1	69.3	69.5	54	59	26.9	28.3	186	181	39.4	41.3	186	181	42	46.4	48.5	50.4	1.32	0.76	3.66	1.38	0.72	3.84	1.2	0.833333	2.33333	1.08	0.92	2.11	0.85	1.17	3.79	0.87	1.15	4.11	1.1	0.91	3.06	1.09	0.92	3.03
5	1	53.4	54.8	35	39	37.4	35.1	166	175	44.6	43.2	166	175	54.2	51.7	56.4	53.7	1.61	0.62	4.47	1.49	0.67	4.14	1.403	0.712758	2.72806	1.46	0.68	2.84	1.03	0.97	4.85	0.89	1.13	4.44	1.06	0.94	3.25	1.08	0.93	3.29
6	1	64.9	64.7	46	52	30.4	29.1	178	179	43.2	40.3	178	179	48.2	52	57.4	56.3	1.27	0.79	3.52	1.31	0.76	3.63	1.362	0.734214	2.64833	1.36	0.74	2.64	0.84	1.19	3.97	0.83	1.2	4.17	1.11	0.9	3.69	1.17	0.85	3.58
7	1	70.1	67.9	65	74	29.95	29.9	168	174	42.2	43.1	168	174	51	52.5	54.7	55.6	1.59	0.63	4.42	1.7	0.59	4.73	1.392	0.718391	2.70667	1.5	0.67	2.92	0.93	1.08	4.9	1.16	0.86	6.14	1.06	0.94	3.25	1.01	0.99	3.38
8	1	70.5	73.1	50	51	30.5	27.3	184	182	42.3	41	184	182	41.2	43.3	46.5	48.8	1.35	0.74	3.76	1.22	0.82	3.38	1.294	0.772798	2.51611	1.25	0.8	2.43	0.92	1.09	3.83	0.83	1.2	3.71	1.2	0.83	2.68	1.11	0.9	3.09
9	1	55.7	55.5	41	45	32.6	29.6	182	177	42	41.8	182	177	43.3	48.7	48.7	51.2	1.32	0.76	3.68	1.37	0.73	3.79	1.288	0.776398	2.50444	1.32	0.76	2.57	0.9	1.11	3.76	0.76	1.31	3.6	1.15	0.87	3.18	1.08	0.93	3.3
10	2	67	68.3	57	62	29.3	27.5	181	180	43.1	42.7	181	180	48	50.6	52.4	53.7	1.87	0.53	5.21	1.78	0.56	4.94	1.448	0.690608	2.81556	1.45	0.69	2.82	1.02	0.98	5.1	0.86	1.16	4.55	2.19	0.46	6.7	1.06	0.94	3.24
11	2	56.6	58.4	50	55	27.85	29.2	150	166	43.5	42.5	150	166	50.2	60.6	60.6	65.5	1.55	0.65	4.3	1.46	0.69	4.05	1.348	0.74184	2.62111	1.33	0.75	2.59	1.13	0.88	5.66	1.09	0.92	5.73	2.05	0.49	6.27	Missing
12	2	55.5	56.9	46	59	30.1	31.8	169	180	46.9	47.4	169	180	45.9	49	54.7	61.3	1.58	0.63	4.39	1.49	0.67	4.13	1.374	0.727802	2.67167	1.44	0.7	2.8	0.97	1.04	4.83	0.85	1.18	4	2.29	0.44	6.99	1.12	0.9	3.72
13	2	56.1	55.8	41	47	28.7	32.2	182	176	45.6	44	182	176	51.9	53.9	54.4	60.7	1.51	0.66	4.19	1.43	0.7	3.97	1.45	0.689655	2.81944	1.41	0.71	2.74	0.99	1.01	4.94	0.97	1.03	4.84	1.94	0.51	6.48	1.14	0.88	3.49
14	2	59.2	61.4	43	55	31.2	30.3	135	176	44.1	45.5	135	176	46.4	50.3	53	57.5	1.45	0.69	4.04	1.45	0.69	4.03	1.75	0.571429	3.40278	1.63	0.62	3.16	0.74	1.36	3.68	0.77	1.29	3.87	2.52	0.4	7.7	1.19	0.84	3.64
15	2	71.1	70	55	62	29.4	31.4	160	166	41.9	42.6	160	166	53.6	55.9	57	59.1	1.13	0.89	3.13	1.14	0.88	3.16	1.368	0.730994	2.66	1.67	0.6	3.25	0.99	1.01	4.97	0.95	1.05	5.01	2.09	0.48	6.97	1.08	0.92	3.61
16	2	63.6	63.9	42	49	32.7	34.4	177	178	48.6	43.2	177	178	50.5	53.5	58.7	57.1	1.17	0.86	3.24	1.1	0.91	3.06	1.348	0.74184	2.62111	1.33	0.75	2.59	Missing			0.9	1.11	4.25	2.12	0.47	7.05	1.03	0.97	3.44
17	2	52.7	54.3	37	45	24.9	28.5	169	159	43.4	47.6	169	159	52	60.7	58	64.6	1.45	0.69	4.03	1.67	0.6	4.63	1.384	0.722543	2.69111	1.56	0.64	3.03	0.91	1.1	4.56	0.86	1.17	4.28	2.19	0.46	6.7	1.12	0.89	3.43
